# Supplementary material for: Methyl N′-[(E)-1-phenyl­ethyl­idene]hydrazinecarboxyl­ate
Source: Acta Crystallogr Sect E Struct Rep Online. 2008 Jul 5;64(Pt 8):o1384. doi: 10.1107/S1600536808019259 (PMC2962017; doi:10.1107/S1600536808019259)
Supplement: Supplementary file 2 [file e-64-o1384-Isup2.hkl]

#
# h,k,l, Fc-squared, Fo-squared, sigma(Fo-squared) and status flag
#
data_I
_shelx_title ' 3 in P c a 21'
_shelx_refln_list_code          4
_shelx_F_calc_maximum       87.22
_exptl_crystal_F_000       408.00
_reflns_d_resolution_high  0.8407
 
loop_
 _symmetry_equiv_pos_as_xyz
 'x, y, z'
 '-x, -y, z+1/2'
 '-x+1/2, y, z+1/2'
 'x+1/2, -y, z'
 
_cell_length_a     6.6733
_cell_length_b    19.8940
_cell_length_c     7.7254
_cell_angle_alpha  90.000
_cell_angle_beta   90.000
_cell_angle_gamma  90.000
 
_shelx_F_squared_multiplier     1.000
 
loop_
 _refln_index_h
 _refln_index_k
 _refln_index_l
 _refln_F_squared_calc
 _refln_F_squared_meas
 _refln_F_squared_sigma
 _refln_observed_status
   3   1  -8       13.22       13.96      1.81 o
   3   2  -8       10.07       10.45      1.74 o
   2   3  -8        6.87        5.31      1.11 o
   3   3  -8        8.74       11.31      1.72 o
   2   4  -8        3.79        5.25      1.09 o
   3   4  -8        4.01        3.41      0.78 o
   0   5  -8      162.75      172.70      5.73 o
   2   5  -8        4.71        6.33      1.19 o
   3   5  -8       14.52       15.91      1.24 o
   0   6  -8       43.60       42.64      2.63 o
   1   6  -8       11.00       11.36      1.64 o
   2   6  -8        1.50        0.82      0.91 o
   3   6  -8        2.25        2.00      0.59 o
   1   7  -8        1.36        1.30      0.97 o
   2   7  -8        4.21        6.89      1.47 o
   3   7  -8        5.81        7.01      0.81 o
   1   8  -8       11.83       11.33      1.61 o
   2   8  -8        3.81        5.44      1.40 o
   1   9  -8        4.96        8.81      1.45 o
   2   9  -8       12.34       11.45      1.65 o
   1  10  -8        1.35        2.95      1.17 o
   2  10  -8       24.10       27.26      2.21 o
   1  11  -8        4.78        5.79      1.39 o
   4   0  -7       16.90       16.09      1.67 o
   2   1  -7       21.31       22.02      1.54 o
   3   1  -7       60.10       61.31      1.62 o
   4   1  -7        3.40        1.95      1.11 o
   5   1  -7        1.68        0.22      0.64 o
   2   2  -7        8.53        6.33      1.04 o
   3   2  -7       32.35       32.78      1.49 o
   4   2  -7        2.65        2.15      0.48 o
   5   2  -7        3.63        3.09      0.67 o
   2   3  -7       38.15       37.19      2.11 o
   3   3  -7        6.97        7.44      1.50 o
   4   3  -7        2.54        2.08      0.66 o
   5   3  -7       13.96       16.62      0.83 o
   2   4  -7        9.80       11.33      1.31 o
   3   4  -7        0.07        0.00      0.80 o
   4   4  -7        8.79        7.60      0.71 o
   3   5  -7        7.51        8.89      0.94 o
   4   5  -7        8.03        7.59      0.74 o
   1   6  -7       18.21       17.03      1.81 o
   2   6  -7       59.01       57.16      3.15 o
   3   6  -7       17.52       18.83      1.11 o
   4   6  -7        4.82        4.81      1.09 o
   1   7  -7      224.37      223.44      6.63 o
   2   7  -7        6.37        6.91      1.41 o
   3   7  -7        3.47        3.91      0.73 o
   4   7  -7       11.88       11.85      0.95 o
   1   8  -7       17.28       16.58      1.81 o
   2   8  -7        9.90        9.82      1.54 o
   3   8  -7       46.88       47.24      1.64 o
   4   8  -7        4.91        6.06      0.76 o
   1   9  -7       43.87       40.37      2.47 o
   2   9  -7       16.71       17.58      1.91 o
   3   9  -7       34.27       35.26      2.73 o
   4   9  -7        1.01        1.27      0.76 o
   1  10  -7        1.96        2.19      1.03 o
   2  10  -7       38.49       40.87      2.60 o
   3  10  -7        5.41        5.72      0.76 o
   1  11  -7       36.05       36.56      2.35 o
   2  11  -7        1.84        2.53      1.07 o
   3  11  -7       30.65       31.71      1.66 o
   1  12  -7        0.07        0.00      0.82 o
   2  12  -7       19.35       17.03      1.85 o
   1  13  -7        9.35       10.76      1.48 o
   2  13  -7        5.88        6.72      1.30 o
   1  14  -7       14.35       13.88      1.66 o
   2  14  -7        6.67        5.78      1.25 o
   1  15  -7        4.12        6.13      1.21 o
   2   0  -6        7.71        6.22      0.86 o
   4   0  -6       81.15       76.66      1.66 o
   6   0  -6       19.99       24.61      1.39 o
   2   1  -6       17.67       19.12      2.11 o
   3   1  -6       19.57       17.54      0.61 o
   4   1  -6       12.67       12.87      0.47 o
   5   1  -6        2.33        2.71      0.34 o
   6   1  -6        1.29        1.45      0.38 o
   2   2  -6       20.27       18.71      0.91 o
   3   2  -6       13.36       12.81      0.75 o
   4   2  -6       37.09       33.89      0.85 o
   5   2  -6        9.68        9.54      0.53 o
   2   3  -6        1.44        2.44      0.73 o
   3   3  -6       14.03       14.63      0.80 o
   4   3  -6       17.72       16.04      0.86 o
   5   3  -6        4.63        5.20      0.54 o
   1   4  -6        0.41        0.00      0.61 o
   2   4  -6       38.36       34.61      1.85 o
   3   4  -6        1.57        1.89      0.57 o
   4   4  -6       53.88       52.23      1.47 o
   5   4  -6        0.70        0.69      0.40 o
   0   5  -6       90.30       81.73      3.25 o
   1   5  -6      130.28      133.34      4.03 o
   3   5  -6        2.48        2.13      0.62 o
   4   5  -6       26.92       24.26      1.05 o
   5   5  -6        3.39        2.70      0.47 o
   0   6  -6      256.15      235.10      6.35 o
   1   6  -6       20.00       21.18      1.17 o
   3   6  -6        3.47        3.10      0.70 o
   4   6  -6       30.22       27.59      1.03 o
   5   6  -6        0.62        0.53      0.37 o
   0   7  -6      673.90      651.70     13.97 o
   1   7  -6       56.70       60.52      2.45 o
   2   7  -6       54.30       54.34      2.89 o
   3   7  -6       34.69       32.09      1.28 o
   4   7  -6       49.08       47.54      1.58 o
   5   7  -6       16.58       16.81      0.78 o
   0   8  -6       35.60       42.04      2.28 o
   1   8  -6       74.89       76.99      2.14 o
   2   8  -6       16.61       16.85      1.78 o
   3   8  -6        3.38        3.21      0.62 o
   4   8  -6       13.89       12.47      0.94 o
   5   8  -6        0.41        0.43      0.47 o
   0   9  -6       95.31       97.92      3.48 o
   1   9  -6       90.32       91.78      2.37 o
   2   9  -6      122.46      125.59      4.53 o
   3   9  -6       17.86       19.02      1.09 o
   4   9  -6        1.58        1.75      0.58 o
   5   9  -6        9.66        8.47      0.63 o
   0  10  -6       21.85       22.68      1.68 o
   1  10  -6       12.30       15.27      1.02 o
   2  10  -6       42.02       37.25      2.40 o
   3  10  -6       34.13       36.33      1.40 o
   4  10  -6       10.96        9.05      0.85 o
   0  11  -6       33.07       33.12      1.97 o
   1  11  -6        9.25        9.56      0.86 o
   2  11  -6       14.70       11.21      1.54 o
   3  11  -6       58.16       54.59      1.73 o
   4  11  -6        1.12        1.52      0.52 o
   0  12  -6       15.07       15.34      1.42 o
   1  12  -6        0.46        0.23      0.54 o
   2  12  -6       64.84       64.13      3.05 o
   3  12  -6        4.13        4.65      0.70 o
   4  12  -6       13.61       16.24      1.06 o
   0  13  -6        6.44        7.04      1.15 o
   1  13  -6        7.43        8.71      1.29 o
   2  13  -6        3.21        4.38      1.12 o
   3  13  -6        1.31        0.41      0.60 o
   0  14  -6       28.44       28.06      1.86 o
   1  14  -6        9.48        9.59      1.33 o
   2  14  -6        1.33        0.88      0.90 o
   3  14  -6       11.87       11.58      1.13 o
   0  15  -6        2.36        3.25      0.96 o
   1  15  -6        8.52        8.35      1.31 o
   2  15  -6        5.33        8.34      1.39 o
   3  15  -6        6.65        5.51      1.35 o
   0  16  -6       17.65       22.88      1.79 o
   1  16  -6        7.11        6.69      1.25 o
   2  16  -6       22.07       21.00      1.80 o
   0  17  -6        5.80        8.18      1.32 o
   1  17  -6        6.31        7.57      1.27 o
   2   0  -5       14.02       13.72      1.03 o
   4   0  -5        2.89        3.01      0.36 o
   6   0  -5        8.72        9.88      1.01 o
   2   1  -5        7.10        6.12      0.53 o
   3   1  -5       92.94       87.62      1.28 o
   4   1  -5        9.76       10.51      0.38 o
   5   1  -5       10.31       10.37      0.56 o
   6   1  -5        5.22        4.78      0.36 o
   2   2  -5       68.54       67.72      1.62 o
   3   2  -5      110.44      102.61      1.41 o
   4   2  -5        1.33        1.14      0.23 o
   5   2  -5       26.71       27.91      0.60 o
   6   2  -5        0.03        0.07      0.24 o
   2   3  -5        8.99       10.83      1.24 o
   3   3  -5       78.58       68.26      1.09 o
   4   3  -5        4.02        3.64      0.36 o
   5   3  -5        8.12        7.58      0.44 o
   6   3  -5        9.87       10.59      0.64 o
   1   4  -5       79.12       78.31      1.70 o
   2   4  -5      117.72      115.57      2.04 o
   3   4  -5      112.91      105.14      1.95 o
   4   4  -5        9.11        7.00      0.44 o
   5   4  -5        8.97        8.11      0.59 o
   6   4  -5       18.31       19.27      0.86 o
   1   5  -5       21.65       19.36      1.28 o
   2   5  -5       17.57       20.67      1.19 o
   3   5  -5       52.61       52.45      1.73 o
   4   5  -5       13.19       14.65      0.89 o
   5   5  -5      111.41      111.93      1.92 o
   6   5  -5        7.02        9.60      0.63 o
   1   6  -5       23.81       20.88      1.01 o
   2   6  -5        2.24        3.61      0.99 o
   3   6  -5       78.48       76.81      2.55 o
   4   6  -5       43.28       42.46      1.17 o
   5   6  -5       10.80       12.26      0.84 o
   6   6  -5       14.14       17.39      1.53 o
   1   7  -5       64.49       62.03      2.29 o
   2   7  -5       33.19       35.28      2.15 o
   3   7  -5      269.56      252.55      3.98 o
   4   7  -5       44.07       46.71      1.25 o
   5   7  -5       73.82       68.52      1.39 o
   6   7  -5       27.08       29.61      0.96 o
   1   8  -5      103.36       90.98      2.21 o
   2   8  -5       19.41       18.98      1.70 o
   3   8  -5       99.30       95.46      2.67 o
   4   8  -5       20.07       21.31      0.90 o
   5   8  -5       12.87       16.28      0.75 o
   6   8  -5       22.53       24.71      1.00 o
   1   9  -5      261.63      253.37      4.48 o
   2   9  -5      204.35      195.58      5.77 o
   3   9  -5       68.59       70.19      1.79 o
   4   9  -5       37.16       35.75      1.32 o
   5   9  -5       29.73       28.61      0.91 o
   1  10  -5       61.16       61.21      1.74 o
   2  10  -5       36.41       35.82      2.23 o
   3  10  -5       43.61       44.73      1.44 o
   4  10  -5       43.99       45.01      1.47 o
   5  10  -5        1.20        0.87      0.37 o
   1  11  -5        9.85       10.54      0.83 o
   2  11  -5      129.54      129.50      4.35 o
   3  11  -5       85.20       80.78      1.99 o
   4  11  -5        0.04        0.00      0.41 o
   5  11  -5        0.18        0.14      0.32 o
   1  12  -5       49.22       48.46      1.81 o
   2  12  -5       44.39       44.63      2.43 o
   3  12  -5        0.97        0.91      0.43 o
   4  12  -5        2.88        3.03      0.59 o
   5  12  -5        2.30        2.60      0.44 o
   1  13  -5       18.80       20.01      1.05 o
   2  13  -5      124.89      110.29      4.01 o
   3  13  -5        5.88        4.88      0.64 o
   4  13  -5        1.50        1.58      0.53 o
   5  13  -5        5.26        6.49      0.89 o
   1  14  -5       22.07       24.34      1.18 o
   2  14  -5       35.79       29.17      2.04 o
   3  14  -5       27.77       27.20      1.19 o
   4  14  -5       17.74       19.86      1.06 o
   1  15  -5       31.02       32.12      1.37 o
   2  15  -5        8.29        6.36      1.21 o
   3  15  -5        5.58        5.61      0.71 o
   4  15  -5       10.52       14.61      1.35 o
   1  16  -5        1.85        1.58      0.61 o
   2  16  -5        1.25        3.73      1.06 o
   3  16  -5        7.78        8.25      0.80 o
   1  17  -5        4.63        5.09      0.77 o
   2  17  -5        0.49        0.77      0.46 o
   3  17  -5        4.25        3.64      0.63 o
   1  18  -5       13.10       13.08      1.08 o
   2  18  -5       15.24       17.71      1.04 o
   1  19  -5        5.44        5.55      0.84 o
   2   0  -4      547.27      612.20     11.75 o
   4   0  -4        1.60        1.54      0.29 o
   6   0  -4        9.31        8.93      0.81 o
   2   1  -4      326.23      342.70      4.22 o
   3   1  -4       20.79       21.16      0.50 o
   4   1  -4       11.16       12.54      0.37 o
   5   1  -4       56.78       54.42      0.81 o
   6   1  -4        7.08        7.17      0.39 o
   7   1  -4        2.17        2.94      0.36 o
   2   2  -4        9.54        8.40      0.40 o
   3   2  -4       85.26       84.84      0.98 o
   4   2  -4       33.08       33.39      0.57 o
   5   2  -4        3.16        3.60      0.29 o
   6   2  -4       13.28       13.31      0.49 o
   7   2  -4        0.71        0.26      0.33 o
   2   3  -4       44.14       42.30      0.80 o
   3   3  -4       72.62       69.59      0.92 o
   4   3  -4       22.79       20.97      0.47 o
   5   3  -4       25.67       27.26      0.65 o
   6   3  -4        0.10        0.12      0.24 o
   7   3  -4        9.19       10.92      0.52 o
   1   4  -4      121.09      127.20      4.13 o
   2   4  -4      369.73      383.82      3.90 o
   3   4  -4       16.97       14.89      0.41 o
   4   4  -4      222.86      209.02      2.04 o
   5   4  -4       32.04       32.31      0.68 o
   6   4  -4        9.75        9.14      0.42 o
   7   4  -4        2.45        1.97      0.40 o
   0   5  -4       62.75       64.78      2.36 o
   1   5  -4      470.17      483.66      9.14 o
   2   5  -4      257.95      263.97      2.83 o
   3   5  -4        4.03        3.77      0.27 o
   4   5  -4      176.64      174.15      2.00 o
   5   5  -4       33.91       32.97      0.67 o
   6   5  -4        5.47        6.21      0.52 o
   0   6  -4      462.04      442.21      9.53 o
   1   6  -4      158.11      162.86      2.20 o
   2   6  -4      219.48      232.66      2.56 o
   3   6  -4       15.73       16.92      0.62 o
   4   6  -4      238.71      223.75      2.98 o
   5   6  -4       45.20       45.43      1.04 o
   6   6  -4       11.12       12.20      0.93 o
   0   7  -4      395.75      375.98      8.22 o
   1   7  -4      113.60      113.01      1.78 o
   2   7  -4       99.31       99.17      2.08 o
   3   7  -4       14.90       15.56      0.80 o
   4   7  -4       56.59       60.04      1.34 o
   5   7  -4       12.68       12.21      0.61 o
   6   7  -4        6.17        6.98      0.55 o
   0   8  -4      135.40      140.57      3.85 o
   1   8  -4      130.10      122.02      3.68 o
   2   8  -4        4.40        5.12      0.52 o
   3   8  -4       20.98       18.85      0.90 o
   4   8  -4       32.25       31.16      0.97 o
   5   8  -4       20.61       26.20      1.14 o
   6   8  -4        0.48        0.73      0.35 o
   0   9  -4       57.94       52.64      2.12 o
   1   9  -4      214.50      218.55      3.81 o
   2   9  -4       13.16       14.45      0.78 o
   3   9  -4       48.87       49.16      1.39 o
   4   9  -4      113.55      106.40      1.90 o
   5   9  -4       23.79       25.04      0.82 o
   6   9  -4        5.21        6.46      0.55 o
   0  10  -4      192.16      201.14      5.13 o
   1  10  -4      313.77      312.09      5.07 o
   2  10  -4      128.58      123.83      2.55 o
   3  10  -4      119.58      109.29      2.21 o
   4  10  -4       63.61       61.53      1.51 o
   5  10  -4       56.73       63.22      1.30 o
   6  10  -4       12.46       13.77      0.89 o
   0  11  -4       97.03       90.11      2.93 o
   1  11  -4       90.57       90.30      3.66 o
   2  11  -4       95.41       94.68      2.70 o
   3  11  -4       21.60       22.87      1.25 o
   4  11  -4       62.49       64.37      2.44 o
   5  11  -4        4.68        5.89      0.50 o
   6  11  -4        9.04       11.96      0.87 o
   0  12  -4       65.85       67.56      2.53 o
   1  12  -4       26.83       25.68      1.09 o
   2  12  -4       73.88       76.25      1.98 o
   3  12  -4       23.66       24.79      1.54 o
   4  12  -4       42.67       42.34      1.19 o
   5  12  -4       15.57       16.51      0.73 o
   0  13  -4       12.44       12.31      1.09 o
   1  13  -4        2.17        3.07      0.54 o
   2  13  -4        7.45        7.99      0.74 o
   3  13  -4       32.33       31.39      1.59 o
   4  13  -4       30.45       35.10      1.21 o
   5  13  -4        4.34        4.63      0.49 o
   0  14  -4       10.98       12.62      1.18 o
   1  14  -4        6.80        7.84      0.74 o
   2  14  -4       13.80       12.12      0.90 o
   3  14  -4       18.33       19.81      0.98 o
   4  14  -4       27.95       27.87      1.00 o
   5  14  -4        9.50        9.90      0.62 o
   0  15  -4       14.63       15.74      1.34 o
   1  15  -4        7.83        6.86      0.74 o
   2  15  -4       12.01       13.89      0.74 o
   3  15  -4       15.31       14.12      0.88 o
   4  15  -4       33.10       32.47      1.09 o
   5  15  -4        3.68        3.34      0.60 o
   0  16  -4       13.00       12.42      1.30 o
   1  16  -4       41.57       33.39      1.41 o
   2  16  -4        9.81        8.23      0.63 o
   3  16  -4       23.18       24.31      1.38 o
   4  16  -4       19.85       17.90      0.76 o
   0  17  -4        9.03        7.25      1.16 o
   1  17  -4       15.62       16.32      1.08 o
   2  17  -4        1.94        1.20      0.46 o
   3  17  -4        4.01        4.19      0.61 o
   4  17  -4        3.62        4.74      0.54 o
   0  18  -4       66.49       60.05      2.80 o
   1  18  -4        5.44        5.58      0.81 o
   2  18  -4        2.25        1.55      0.47 o
   3  18  -4        2.44        2.54      0.58 o
   0  19  -4        2.26        4.60      1.12 o
   1  19  -4        8.29        9.36      0.98 o
   2  19  -4        3.84        4.19      0.62 o
   3  19  -4        0.12        0.65      0.53 o
   0  20  -4       59.54       60.65      3.09 o
   1  20  -4        2.09        2.21      0.71 o
   2  20  -4       20.86       25.88      2.03 o
   0  21  -4       10.10       12.37      1.63 o
   1  21  -4        1.54        1.09      1.09 o
   2   0  -3      693.59      747.84     10.12 o
   4   0  -3        9.08        9.74      0.46 o
   6   0  -3        9.04        8.01      0.57 o
   2   1  -3      244.57      249.78      2.75 o
   3   1  -3        4.75        6.37      0.24 o
   4   1  -3       36.42       37.07      0.58 o
   5   1  -3       24.98       23.46      0.53 o
   6   1  -3       68.98       69.71      1.02 o
   7   1  -3        2.90        2.26      0.34 o
   1   2  -3      396.69      421.97      7.96 o
   2   2  -3      115.85      108.41      1.23 o
   3   2  -3       80.89       79.38      0.92 o
   4   2  -3       17.16       16.95      0.40 o
   5   2  -3      101.31      102.62      1.15 o
   6   2  -3       15.35       16.43      0.53 o
   7   2  -3        7.41        8.11      0.53 o
   1   3  -3      374.99      400.31      6.68 o
   2   3  -3      447.84      428.86      3.87 o
   3   3  -3      433.81      420.89      3.17 o
   4   3  -3       12.71       11.24      0.35 o
   5   3  -3      188.99      194.39      1.91 o
   6   3  -3       56.40       57.81      0.99 o
   7   3  -3        5.93        6.16      0.51 o
   1   4  -3      546.99      533.65      7.15 o
   2   4  -3      624.29      603.95      5.26 o
   3   4  -3      165.27      180.51      1.59 o
   4   4  -3       63.25       62.50      0.79 o
   5   4  -3      120.50      123.56      1.68 o
   6   4  -3       11.69       11.23      0.52 o
   7   4  -3        2.58        2.99      0.36 o
   1   5  -3      434.20      427.30      5.04 o
   2   5  -3      134.91      116.82      1.31 o
   3   5  -3      109.14      108.18      1.38 o
   4   5  -3      114.29      115.19      1.12 o
   5   5  -3        5.59        6.10      0.34 o
   6   5  -3       16.96       16.35      0.55 o
   7   5  -3        8.25        6.83      0.45 o
   1   6  -3      787.80      777.03      7.35 o
   2   6  -3      856.77      886.20      7.51 o
   3   6  -3      241.89      222.21      2.37 o
   4   6  -3       42.21       43.17      0.63 o
   5   6  -3       55.32       56.40      0.80 o
   6   6  -3        8.08        7.93      0.39 o
   7   6  -3        3.91        3.21      0.46 o
   1   7  -3      170.88      197.64      3.17 o
   2   7  -3      205.44      205.10      2.07 o
   3   7  -3      226.50      220.15      2.38 o
   4   7  -3       30.75       29.05      0.57 o
   5   7  -3       14.45       13.48      0.50 o
   6   7  -3       15.42       16.31      0.89 o
   7   7  -3        5.30        5.91      0.87 o
   1   8  -3        2.02        4.38      1.16 o
   2   8  -3      120.57      126.36      1.42 o
   3   8  -3       32.29       31.80      0.84 o
   4   8  -3       24.02       21.67      0.65 o
   5   8  -3       23.28       24.19      0.75 o
   6   8  -3       36.23       38.25      1.00 o
   7   8  -3        2.20        2.11      0.68 o
   1   9  -3      125.45      127.12      3.04 o
   2   9  -3       50.85       50.90      1.17 o
   3   9  -3      107.71      110.41      2.08 o
   4   9  -3       76.04       71.00      1.23 o
   5   9  -3       85.64       89.69      1.48 o
   6   9  -3        8.24        8.10      0.54 o
   1  10  -3      181.75      205.70      7.03 o
   2  10  -3      125.52      123.26      2.07 o
   3  10  -3      132.23      136.97      2.40 o
   4  10  -3       46.03       47.45      1.01 o
   5  10  -3       44.72       43.87      1.02 o
   6  10  -3        4.21        3.97      0.43 o
   1  11  -3       11.61       14.62      0.78 o
   2  11  -3        6.55        6.90      0.46 o
   3  11  -3       52.96       50.93      1.36 o
   4  11  -3       65.26       66.80      1.24 o
   5  11  -3        5.18        6.72      0.49 o
   6  11  -3        2.43        3.42      0.69 o
   1  12  -3       19.36       19.57      0.91 o
   2  12  -3      214.91      206.57      2.72 o
   3  12  -3      210.67      202.61      3.23 o
   4  12  -3      101.23       99.74      1.58 o
   5  12  -3       19.64       19.21      0.71 o
   6  12  -3        7.71        8.50      0.58 o
   1  13  -3       22.00       21.58      0.99 o
   2  13  -3      239.21      229.44      3.00 o
   3  13  -3      309.76      308.64      4.41 o
   4  13  -3        4.89        4.89      0.44 o
   5  13  -3       30.07       32.31      0.91 o
   6  13  -3        5.08        6.79      1.07 o
   1  14  -3       22.40       18.53      1.28 o
   2  14  -3       71.48       69.62      1.41 o
   3  14  -3       56.14       59.14      1.57 o
   4  14  -3        1.00        1.34      0.34 o
   5  14  -3        2.43        3.49      0.41 o
   1  15  -3        9.06        8.71      1.49 o
   2  15  -3        8.48        8.63      0.58 o
   3  15  -3       52.94       55.20      1.50 o
   4  15  -3        9.28        8.97      0.66 o
   5  15  -3        2.33        2.52      0.39 o
   1  16  -3       28.49       24.45      1.20 o
   2  16  -3       16.98       16.16      0.74 o
   3  16  -3       31.10       29.16      1.13 o
   4  16  -3       22.65       26.83      0.84 o
   5  16  -3        6.40        6.80      0.53 o
   1  17  -3       60.44       52.38      1.79 o
   2  17  -3       21.71       21.65      0.86 o
   3  17  -3       44.72       43.58      1.39 o
   4  17  -3        2.97        3.80      0.43 o
   1  18  -3       30.13       27.44      1.93 o
   2  18  -3        6.37        6.71      0.58 o
   3  18  -3       19.01       18.45      1.40 o
   4  18  -3        4.03        4.37      0.45 o
   1  19  -3       42.25       41.38      1.74 o
   2  19  -3        2.24        3.49      0.60 o
   3  19  -3        6.70        8.98      1.40 o
   1  20  -3       39.24       36.40      2.81 o
   2  20  -3        1.64        1.27      0.49 o
   3  20  -3       10.81       14.38      1.59 o
   1  21  -3       11.90       11.58      1.40 o
   2  21  -3        9.08        9.09      0.84 o
   1  22  -3        9.63        8.64      1.53 o
   2   0  -2      927.06      899.41     11.76 o
   4   0  -2      447.00      441.27      4.45 o
   6   0  -2      162.18      166.44      2.43 o
   1   1  -2       46.91       47.66      1.30 o
   2   1  -2       59.22       54.71      0.83 o
   3   1  -2       44.24       42.33      0.53 o
   4   1  -2      257.83      248.98      1.97 o
   5   1  -2       19.27       18.61      0.47 o
   6   1  -2       28.62       27.98      0.68 o
   7   1  -2       29.68       30.61      1.06 o
   1   2  -2     3175.97     3069.76     38.82 o
   2   2  -2      790.22      848.42      7.99 o
   3   2  -2      118.52      123.34      1.08 o
   4   2  -2       82.29      100.07      1.02 o
   5   2  -2       85.01       84.20      1.02 o
   6   2  -2       38.82       39.46      0.77 o
   7   2  -2        6.60        6.22      0.45 o
   0   3  -2     1694.40     1716.47     31.62 o
   1   3  -2     2703.11     2808.66     29.31 o
   2   3  -2      539.52      566.28      4.87 o
   3   3  -2      166.87      175.81      1.67 o
   4   3  -2       69.02       65.85      0.79 o
   5   3  -2      173.04      164.61      1.57 o
   6   3  -2       19.53       19.04      0.56 o
   7   3  -2        6.24        6.50      0.44 o
   0   4  -2      360.99      418.79      8.39 o
   1   4  -2      892.05      868.61      7.98 o
   2   4  -2      545.68      519.03      4.51 o
   3   4  -2       14.92       18.82      0.38 o
   4   4  -2       22.92       21.90      0.43 o
   5   4  -2       12.31       13.55      0.40 o
   6   4  -2       11.32       10.06      0.44 o
   7   4  -2        1.93        1.58      0.33 o
   0   5  -2      411.05      437.85      8.69 o
   1   5  -2      261.06      259.59      2.60 o
   2   5  -2      567.09      588.06      4.69 o
   3   5  -2      113.83      118.05      1.11 o
   4   5  -2      178.57      186.93      1.55 o
   5   5  -2       10.26        9.64      0.41 o
   6   5  -2       11.63       11.79      0.57 o
   7   5  -2        1.87        1.44      0.32 o
   0   6  -2      322.47      358.69      7.37 o
   1   6  -2      426.36      416.31      4.08 o
   2   6  -2      183.97      192.60      1.79 o
   3   6  -2      109.39      106.83      1.06 o
   4   6  -2       32.39       34.37      0.55 o
   5   6  -2       28.92       28.92      0.56 o
   6   6  -2        3.20        2.68      0.30 o
   7   6  -2        3.06        2.80      0.37 o
   0   7  -2      548.32      535.68     10.60 o
   1   7  -2       18.77       21.31      0.51 o
   2   7  -2      365.91      386.33      3.25 o
   3   7  -2      109.57      114.91      1.13 o
   4   7  -2        9.65        9.96      0.33 o
   5   7  -2        7.66        7.63      0.34 o
   6   7  -2       10.99       11.48      0.47 o
   7   7  -2        5.79        6.61      0.49 o
   0   8  -2     1678.97     1793.42     33.05 o
   1   8  -2      395.08      430.13      6.20 o
   2   8  -2      303.99      289.33      2.57 o
   3   8  -2       94.46       93.58      1.09 o
   4   8  -2        8.51        9.06      0.32 o
   5   8  -2       43.99       47.06      0.74 o
   6   8  -2       15.16       13.77      0.67 o
   7   8  -2        7.59        8.36      0.82 o
   0   9  -2     1491.03     1547.81     29.29 o
   1   9  -2      107.18      116.99      1.64 o
   2   9  -2       39.31       35.78      0.62 o
   3   9  -2      254.87      243.35      2.37 o
   4   9  -2       49.02       49.37      0.81 o
   5   9  -2       20.39       21.44      0.58 o
   6   9  -2        2.76        2.28      0.38 o
   7   9  -2        0.57        1.00      0.59 o
   0  10  -2       93.55      110.58      3.01 o
   1  10  -2      399.98      420.64      5.76 o
   2  10  -2       17.50       17.12      0.58 o
   3  10  -2      183.67      178.88      2.10 o
   4  10  -2       23.20       23.45      0.98 o
   5  10  -2       10.42       11.21      0.53 o
   6  10  -2        0.94        0.59      0.34 o
   0  11  -2      121.81      132.97      3.54 o
   1  11  -2      234.52      239.84      3.96 o
   2  11  -2      143.62      144.04      2.00 o
   3  11  -2       61.67       61.37      1.21 o
   4  11  -2      125.21      126.01      1.72 o
   5  11  -2       33.79       32.40      0.84 o
   6  11  -2       16.64       16.20      0.84 o
   0  12  -2      336.17      341.32      7.60 o
   1  12  -2       17.14       14.44      0.78 o
   2  12  -2       30.01       29.96      0.82 o
   3  12  -2       26.75       25.04      0.78 o
   4  12  -2      206.85      215.72      2.49 o
   5  12  -2       16.29       15.83      0.62 o
   6  12  -2        0.14        0.17      0.30 o
   0  13  -2      339.17      319.20      7.39 o
   1  13  -2       68.33       71.28      2.53 o
   2  13  -2       27.88       28.51      1.03 o
   3  13  -2       21.33       22.04      0.79 o
   4  13  -2       63.02       66.26      1.20 o
   5  13  -2        9.72        7.20      0.48 o
   6  13  -2        2.38        3.01      0.45 o
   0  14  -2       41.45       39.70      1.90 o
   1  14  -2       11.32        9.48      0.74 o
   2  14  -2      138.48      135.69      2.06 o
   3  14  -2       28.15       27.67      0.91 o
   4  14  -2       82.58       79.48      1.36 o
   5  14  -2       14.59       12.63      0.70 o
   6  14  -2        0.61        0.59      0.36 o
   0  15  -2       41.34       39.41      2.02 o
   1  15  -2       12.74       14.91      0.91 o
   2  15  -2       26.56       29.60      0.92 o
   3  15  -2       60.80       60.41      1.16 o
   4  15  -2       54.62       59.08      1.16 o
   5  15  -2        5.75        6.38      0.55 o
   0  16  -2      213.63      208.13      5.65 o
   1  16  -2        7.45        7.50      0.76 o
   2  16  -2      126.78      119.54      2.67 o
   3  16  -2       33.99       34.61      1.25 o
   4  16  -2       20.88       22.39      0.83 o
   5  16  -2        2.71        2.38      0.42 o
   0  17  -2       66.13       64.99      2.88 o
   1  17  -2       39.01       36.48      1.51 o
   2  17  -2       34.64       33.29      1.02 o
   3  17  -2       33.32       34.69      0.92 o
   4  17  -2        4.32        3.85      0.39 o
   5  17  -2       14.25       15.20      0.95 o
   0  18  -2       43.28       48.77      2.52 o
   1  18  -2       15.67       14.36      1.09 o
   2  18  -2       54.61       52.33      1.53 o
   3  18  -2        7.82        8.54      0.74 o
   4  18  -2        3.86        4.43      0.48 o
   0  19  -2      223.69      211.29      6.23 o
   1  19  -2        7.21        6.22      0.90 o
   2  19  -2        8.26        8.81      0.74 o
   3  19  -2        2.06        2.56      0.63 o
   4  19  -2       14.96       17.44      1.65 o
   0  20  -2       12.88       14.04      1.67 o
   1  20  -2       27.86       28.48      1.55 o
   2  20  -2        0.39        0.17      0.58 o
   3  20  -2        0.31        0.86      0.52 o
   0  21  -2       54.01       52.73      3.01 o
   1  21  -2        6.86        8.50      1.06 o
   2  21  -2       10.93       12.92      1.24 o
   0  22  -2       10.78       10.49      1.64 o
   1  22  -2        5.20        5.69      0.99 o
   2  22  -2        0.45        1.62      1.22 o
   2   0  -1     1869.29     1831.11     23.51 o
   4   0  -1      118.65      120.49      2.46 o
   6   0  -1      233.82      241.55      3.19 o
   1   1  -1     2771.31     2595.52     23.54 o
   2   1  -1      191.66      190.60      2.02 o
   3   1  -1      466.09      433.39      3.00 o
   4   1  -1       96.45       95.69      1.00 o
   5   1  -1      220.80      217.69      1.94 o
   6   1  -1       10.74       11.68      0.47 o
   7   1  -1       12.79       14.35      0.59 o
   1   2  -1     6184.56     6140.13     66.26 o
   2   2  -1      750.62      747.65      6.32 o
   3   2  -1      168.89      173.11      1.70 o
   4   2  -1       43.37       43.18      0.58 o
   5   2  -1      126.24      117.27      1.28 o
   6   2  -1        8.68        8.28      0.42 o
   7   2  -1       63.03       63.86      1.13 o
   1   3  -1     7605.07     7444.47     74.40 o
   2   3  -1      122.39      123.90      1.20 o
   3   3  -1      390.47      421.99      4.49 o
   4   3  -1      264.11      265.10      1.98 o
   5   3  -1      123.52      123.72      1.25 o
   6   3  -1        3.33        2.87      0.31 o
   7   3  -1       13.77       14.24      0.59 o
   1   4  -1      998.11      947.56      8.83 o
   2   4  -1     1558.24     1538.75     11.61 o
   3   4  -1      963.56     1031.85      6.83 o
   4   4  -1      116.47      117.19      1.19 o
   5   4  -1       40.36       37.28      0.63 o
   6   4  -1       14.48       13.75      0.50 o
   7   4  -1        7.15        6.11      0.45 o
   1   5  -1     1152.51     1144.97     10.63 o
   2   5  -1      261.85      246.28      2.15 o
   3   5  -1      300.67      333.95      2.48 o
   4   5  -1       31.58       29.85      0.50 o
   5   5  -1       22.54       22.48      0.56 o
   6   5  -1       13.47       12.22      0.59 o
   7   5  -1       28.89       28.33      0.77 o
   1   6  -1      609.69      603.55      5.85 o
   2   6  -1      829.03      817.20      6.37 o
   3   6  -1      201.32      212.86      1.74 o
   4   6  -1       16.12       16.04      0.37 o
   5   6  -1       17.48       16.90      0.49 o
   6   6  -1        3.06        3.65      0.37 o
   7   6  -1       24.43       26.03      0.76 o
   1   7  -1      834.75      828.66      7.82 o
   2   7  -1      903.24      919.16      7.05 o
   3   7  -1      235.11      218.23      1.75 o
   4   7  -1        0.82        1.32      0.16 o
   5   7  -1       19.35       18.34      0.49 o
   6   7  -1        1.28        1.07      0.27 o
   7   7  -1        4.06        4.68      0.42 o
   1   8  -1      129.86      139.38      1.65 o
   2   8  -1      147.58      154.17      1.57 o
   3   8  -1       26.11       29.21      0.48 o
   4   8  -1       18.68       19.52      0.42 o
   5   8  -1        4.49        5.27      0.30 o
   6   8  -1        7.28        7.16      0.64 o
   7   8  -1        6.16        6.29      0.45 o
   1   9  -1      424.98      455.31      4.57 o
   2   9  -1       95.26       84.81      1.06 o
   3   9  -1       41.16       42.28      0.73 o
   4   9  -1       41.12       41.62      0.61 o
   5   9  -1        3.85        3.34      0.26 o
   6   9  -1        0.81        0.23      0.27 o
   7   9  -1        4.26        4.33      0.47 o
   1  10  -1        1.43        1.41      0.23 o
   2  10  -1      145.73      155.35      1.64 o
   3  10  -1       58.23       52.80      0.69 o
   4  10  -1        4.81        3.84      0.28 o
   5  10  -1        9.37        7.77      0.48 o
   6  10  -1        9.98        9.33      0.52 o
   7  10  -1        1.28        1.64      0.43 o
   1  11  -1      555.14      546.62      5.95 o
   2  11  -1       43.09       41.44      0.77 o
   3  11  -1       15.21       14.85      0.40 o
   4  11  -1       26.38       23.92      0.56 o
   5  11  -1       10.65        9.56      0.69 o
   6  11  -1        6.26        4.89      0.45 o
   1  12  -1       47.37       44.52      0.92 o
   2  12  -1      116.24      117.00      1.54 o
   3  12  -1        4.01        4.59      0.60 o
   4  12  -1       76.93       72.80      1.11 o
   5  12  -1       41.61       39.47      0.91 o
   6  12  -1        2.27        2.44      0.43 o
   1  13  -1       48.36       49.32      1.00 o
   2  13  -1      194.89      190.89      2.91 o
   3  13  -1      216.38      222.77      2.25 o
   4  13  -1       62.24       61.39      1.09 o
   5  13  -1       20.02       21.96      0.70 o
   6  13  -1        5.00        5.52      0.53 o
   1  14  -1      263.57      256.72      3.61 o
   2  14  -1       18.00       17.99      0.91 o
   3  14  -1      195.07      202.12      2.14 o
   4  14  -1       32.95       33.21      0.80 o
   5  14  -1       14.26       16.07      0.69 o
   6  14  -1        5.49        5.42      0.52 o
   1  15  -1       10.16       12.66      0.70 o
   2  15  -1      163.05      157.35      7.38 o
   3  15  -1      290.82      298.98      2.89 o
   4  15  -1        3.87        3.92      0.36 o
   5  15  -1        4.83        6.03      0.45 o
   6  15  -1       11.97       12.38      0.84 o
   1  16  -1       97.34       87.10      2.34 o
   2  16  -1      152.11      151.74      2.67 o
   3  16  -1       11.45       12.72      0.53 o
   4  16  -1        8.51        8.35      0.47 o
   5  16  -1        3.44        2.44      0.36 o
   1  17  -1        2.37        3.84      0.69 o
   2  17  -1       94.11       98.13      2.09 o
   3  17  -1       44.93       43.09      1.17 o
   4  17  -1        8.28        8.59      0.86 o
   5  17  -1        2.42        2.57      0.45 o
   1  18  -1      145.25      132.66      3.26 o
   2  18  -1       24.34       25.46      2.14 o
   3  18  -1       32.89       36.20      1.29 o
   4  18  -1       23.65       24.83      2.42 o
   5  18  -1        5.44        5.56      0.78 o
   1  19  -1       26.30       25.04      1.43 o
   2  19  -1       64.78       66.40      2.77 o
   3  19  -1       11.19       12.98      1.18 o
   4  19  -1        7.25        9.72      1.38 o
   1  20  -1       33.77       30.43      1.63 o
   2  20  -1       42.86       39.80      3.31 o
   3  20  -1        5.32        4.58      0.91 o
   4  20  -1        0.04        1.14      0.84 o
   1  21  -1        6.02        6.14      0.97 o
   2  21  -1        4.36        5.26      0.90 o
   3  21  -1        4.56        3.61      0.86 o
   1  22  -1       28.03       30.54      3.21 o
   2  22  -1        0.89        0.23      1.00 o
   1  23  -1        8.00       10.50      1.77 o
   2   0   0     1243.75     1231.38     13.09 o
   4   0   0      222.22      223.80      2.38 o
   6   0   0      178.71      189.62      2.79 o
   1   1   0     1925.37     1943.97     18.00 o
   2   1   0       58.68       61.71      1.70 o
   3   1   0       60.04       60.18      0.65 o
   4   1   0        6.98        6.12      0.27 o
   5   1   0        6.77        7.01      0.35 o
   6   1   0       37.11       32.56      0.76 o
   7   1   0        7.49        7.43      0.49 o
   0   2   0      910.92      965.06     11.81 o
   1   2   0     2838.01     2825.62     28.11 o
   2   2   0      534.59      537.32      4.23 o
   3   2   0      134.57      126.24      1.07 o
   4   2   0       56.90       62.14      0.71 o
   5   2   0        0.21        0.68      0.20 o
   6   2   0      129.19      121.76      1.50 o
   7   2   0        3.45        4.25      0.42 o
   0   3   0      102.00      102.20      1.29 o
   1   3   0      189.12      161.32      2.18 o
   2   3   0      307.83      295.50      2.59 o
   3   3   0      293.35      288.34      2.05 o
   4   3   0      107.54      104.53      0.99 o
   5   3   0        6.11        5.49      0.32 o
   6   3   0       21.83       23.90      0.77 o
   7   3   0       14.64       17.01      0.73 o
   0   4   0     2573.20     2644.08     27.63 o
   1   4   0        3.59        2.98      0.40 o
   2   4   0       39.33       36.33      0.60 o
   3   4   0      451.22      471.13      3.13 o
   4   4   0      161.23      183.05      1.47 o
   5   4   0       13.27       12.83      0.43 o
   6   4   0        0.02        0.16      0.21 o
   7   4   0        9.84       11.14      0.56 o
   0   5   0      145.42      121.21      1.60 o
   1   5   0     1741.13     1729.42     15.87 o
   2   5   0     1409.16     1438.70     29.47 o
   3   5   0       41.39       49.79      0.60 o
   4   5   0      151.66      147.58      1.27 o
   5   5   0        0.34        0.43      0.18 o
   6   5   0        4.54        3.89      0.34 o
   7   5   0        0.53        0.41      0.29 o
   0   6   0      821.28      853.81     11.99 o
   1   6   0      320.23      310.34      7.58 o
   2   6   0      239.11      217.18      1.99 o
   3   6   0      227.78      237.14      1.91 o
   4   6   0       96.33      108.07      1.04 o
   5   6   0        6.47        5.73      0.34 o
   6   6   0        0.29        0.65      0.24 o
   7   6   0        0.03        0.00      0.28 o
   0   7   0        0.59        1.55      0.25 o
   1   7   0       28.00       36.12      0.60 o
   2   7   0      331.05      386.26      3.27 o
   3   7   0      476.30      471.65      3.20 o
   4   7   0      431.35      466.13      3.12 o
   5   7   0       54.74       49.07      0.83 o
   6   7   0        4.39        4.74      0.37 o
   7   7   0        0.56        0.38      0.28 o
   0   8   0       22.09       18.89      0.61 o
   1   8   0        1.13        0.31      0.17 o
   2   8   0       34.91       42.32      0.86 o
   3   8   0      309.40      313.35      2.18 o
   4   8   0        1.13        0.99      0.15 o
   5   8   0        2.49        1.99      0.25 o
   6   8   0        5.83        4.72      0.37 o
   7   8   0        0.03        0.00      0.27 o
   0   9   0     1965.17     1907.16     20.77 o
   1   9   0      186.28      202.06      1.91 o
   2   9   0      338.77      353.98      3.07 o
   3   9   0      124.40      120.26      1.08 o
   4   9   0        1.43        1.64      0.22 o
   5   9   0        2.15        2.67      0.27 o
   6   9   0       85.35       82.77      1.50 o
   7   9   0       14.93       13.71      0.63 o
   0  10   0      400.21      412.78      4.95 o
   1  10   0        0.83        1.25      0.17 o
   2  10   0        8.52        6.71      0.31 o
   3  10   0       14.04       15.05      0.45 o
   4  10   0       31.94       31.81      0.55 o
   5  10   0        3.16        3.37      0.30 o
   6  10   0        1.87        2.47      0.33 o
   7  10   0        3.91        3.02      0.44 o
   0  11   0     1021.01     1131.50     12.41 o
   1  11   0        6.90        7.35      0.33 o
   2  11   0        5.74        4.96      0.26 o
   3  11   0        1.41        1.51      0.16 o
   4  11   0        0.07        0.22      0.15 o
   5  11   0       27.04       25.59      0.64 o
   6  11   0       34.52       30.82      1.17 o
   7  11   0        0.29        0.34      0.42 o
   1  12   0      412.80      437.49      3.45 o
   2  12   0       19.11       14.75      0.41 o
   3  12   0       23.90       24.47      0.49 o
   4  12   0        0.03        0.00      0.16 o
   5  12   0        2.44        2.99      0.34 o
   6  12   0        1.67        2.14      0.37 o
   0  13   0       65.60       60.75      1.31 o
   1  13   0       36.36       37.42      0.60 o
   2  13   0       27.43       30.56      0.64 o
   3  13   0       39.10       34.01      0.76 o
   4  13   0        9.56       10.61      0.41 o
   5  13   0        1.05        2.29      0.31 o
   6  13   0        0.11        0.61      0.29 o
   0  14   0       21.40       21.15      0.80 o
   1  14   0       14.64       14.53      0.49 o
   2  14   0      222.83      202.15      1.96 o
   3  14   0      114.42      113.50      1.53 o
   4  14   0       62.58       62.87      0.95 o
   5  14   0       11.79       10.76      0.76 o
   6  14   0        2.42        3.69      0.48 o
   0  15   0        6.33        5.90      0.66 o
   1  15   0       13.09       14.25      0.56 o
   2  15   0        1.33        1.44      0.35 o
   3  15   0       24.56       24.15      0.94 o
   4  15   0        6.84        5.74      0.61 o
   5  15   0        0.78        0.77      0.33 o
   6  15   0        0.09        0.07      0.33 o
   0  16   0       35.84       34.11      2.09 o
   1  16   0      221.32      226.54      4.49 o
   2  16   0      440.90      436.92      7.41 o
   3  16   0       85.08       85.74      2.62 o
   4  16   0       45.07       47.30      1.44 o
   5  16   0       38.42       44.98      1.91 o
   0  17   0       30.32       27.68      1.99 o
   1  17   0       97.16       90.25      2.58 o
   2  17   0       13.14       15.74      1.68 o
   3  17   0       12.49       10.80      1.04 o
   4  17   0        9.45        8.04      2.18 o
   0  18   0       14.70       17.77      1.74 o
   1  18   0        2.92        2.44      0.65 o
   2  18   0       30.47       34.65      1.66 o
   3  18   0       84.64       87.40      2.73 o
   4  18   0        6.49        6.35      1.32 o
   0  19   0        0.59        2.12      0.98 o
   1  19   0       26.02       26.85      1.51 o
   2  19   0       55.73       53.60      2.14 o
   3  19   0        7.09        8.90      1.04 o
   4  19   0        1.71        1.11      0.67 o
   0  20   0       42.87       44.97      2.87 o
   1  20   0       11.02       13.34      1.22 o
   2  20   0        0.41        0.67      0.60 o
   3  20   0        0.56        0.90      0.80 o
   4  20   0       28.05       34.62      2.38 o
   0  21   0      103.99      107.33      4.68 o
   1  21   0       24.56       27.01      1.64 o
   2  21   0        1.32        2.11      1.10 o
   3  21   0        0.13        0.81      0.60 o
   0  22   0       19.55       22.51      2.36 o
   1  22   0       19.90       17.84      1.63 o
   2  22   0        2.28        1.51      0.87 o
   0  23   0       10.24        9.55      1.70 o
   1  23   0       28.77       30.38      2.67 o
   2   0   1     1868.56     1860.94     19.68 o
   4   0   1      118.28      119.92      1.64 o
   6   0   1      233.57      236.96      3.38 o
   1   1   1     2772.45     2680.36     18.25 o
   2   1   1      192.02      192.32      1.65 o
   3   1   1      466.24      439.11      2.70 o
   4   1   1       96.35       95.38      1.01 o
   5   1   1      220.53      216.95      1.87 o
   6   1   1       10.72       11.62      0.53 o
   7   1   1       12.80       12.88      0.64 o
   1   2   1     6181.52     6270.50     46.40 o
   2   2   1      749.39      766.05      5.52 o
   3   2   1      169.35      172.57      1.28 o
   4   2   1       43.44       43.01      0.64 o
   5   2   1      126.10      117.79      1.33 o
   6   2   1        8.70        7.82      0.46 o
   7   2   1       63.01       64.06      1.79 o
   1   3   1     7607.80     7576.47     72.25 o
   2   3   1      122.49      126.86      1.29 o
   3   3   1      390.47      424.26      2.76 o
   4   3   1      264.30      264.38      2.14 o
   5   3   1      123.63      123.67      1.37 o
   6   3   1        3.32        2.92      0.33 o
   7   3   1       13.80       15.53      0.67 o
   1   4   1      998.05      964.66      8.01 o
   2   4   1     1558.39     1567.16     11.75 o
   3   4   1      963.61     1051.40      6.18 o
   4   4   1      116.58      118.34      1.12 o
   5   4   1       40.33       37.71      0.71 o
   6   4   1       14.43       13.21      0.55 o
   7   4   1        7.15        6.71      0.49 o
   1   5   1     1152.45     1155.02      7.58 o
   2   5   1      261.92      245.36      3.40 o
   3   5   1      300.43      337.27      2.30 o
   4   5   1       31.59       32.06      0.53 o
   5   5   1       22.49       23.04      0.56 o
   6   5   1       13.50       12.23      0.54 o
   7   5   1       28.92       28.74      0.84 o
   1   6   1      610.19      595.49      4.13 o
   2   6   1      828.60      823.99      9.47 o
   3   6   1      201.27      213.16      1.73 o
   4   6   1       16.14       16.21      0.39 o
   5   6   1       17.58       17.65      0.51 o
   6   6   1        3.05        3.75      0.36 o
   7   6   1       24.47       26.15      0.81 o
   1   7   1      833.97      829.51      5.62 o
   2   7   1      903.34      897.55     13.46 o
   3   7   1      234.80      219.11      1.67 o
   4   7   1        0.82        1.36      0.20 o
   5   7   1       19.34       17.90      0.52 o
   6   7   1        1.29        1.50      0.29 o
   7   7   1        4.07        5.36      0.47 o
   1   8   1      130.13      139.83      1.25 o
   2   8   1      147.92      153.49      1.31 o
   3   8   1       26.17       28.87      0.47 o
   4   8   1       18.62       20.21      0.47 o
   5   8   1        4.47        5.24      0.34 o
   6   8   1        7.26        6.54      0.43 o
   7   8   1        6.15        5.94      0.48 o
   1   9   1      425.03      457.84      3.55 o
   2   9   1       95.33       85.71      0.89 o
   3   9   1       41.24       42.37      0.64 o
   4   9   1       41.06       41.26      0.65 o
   5   9   1        3.82        3.47      0.30 o
   6   9   1        0.80        0.16      0.24 o
   7   9   1        4.25        4.51      0.45 o
   1  10   1        1.48        1.47      0.15 o
   2  10   1      145.73      155.84      1.31 o
   3  10   1       58.24       45.81      1.81 o
   4  10   1        4.81        3.20      0.24 o
   5  10   1        9.45        8.01      0.40 o
   6  10   1        9.98        8.35      0.55 o
   7  10   1        1.28        1.51      0.37 o
   1  11   1      555.81      552.22      3.52 o
   2  11   1       42.94       43.18      0.60 o
   3  11   1       15.16       15.13      0.59 o
   4  11   1       26.36       23.96      0.55 o
   5  11   1       10.63        9.62      0.44 o
   6  11   1        6.25        5.49      0.43 o
   1  12   1       47.43       45.26      0.66 o
   2  12   1      116.43      115.15      1.03 o
   3  12   1        4.00        3.55      0.35 o
   4  12   1       76.92       74.44      0.97 o
   5  12   1       41.58       38.28      0.79 o
   6  12   1        2.28        2.36      0.35 o
   1  13   1       48.36       50.80      0.76 o
   2  13   1      195.08      192.68      1.72 o
   3  13   1      216.59      220.72      1.95 o
   4  13   1       62.16       59.09      0.86 o
   5  13   1       20.04       22.25      0.67 o
   6  13   1        5.01        6.24      0.51 o
   1  14   1      263.86      251.92      2.11 o
   2  14   1       17.91       18.92      0.58 o
   3  14   1      194.88      202.02      2.74 o
   4  14   1       32.94       30.55      1.13 o
   5  14   1       14.20       14.76      0.69 o
   6  14   1        5.47        4.11      0.46 o
   1  15   1       10.26       11.03      0.47 o
   2  15   1      163.22      161.97      1.97 o
   3  15   1      290.74      291.77      3.99 o
   4  15   1        3.88        3.64      0.56 o
   5  15   1        4.88        5.76      1.02 o
   6  15   1       11.98       12.45      2.08 o
   1  16   1       97.33       88.91      1.55 o
   2  16   1      152.05      151.33      2.20 o
   3  16   1       11.43       14.43      0.94 o
   4  16   1        8.48        8.09      0.73 o
   5  16   1        3.44        2.52      1.24 o
   1  17   1        2.38        4.06      0.46 o
   2  17   1       94.21       97.99      1.73 o
   3  17   1       44.85       44.60      2.10 o
   4  17   1        8.25        8.68      1.03 o
   1  18   1      145.16      137.04      2.73 o
   2  18   1       24.26       25.93      1.15 o
   3  18   1       32.85       35.07      1.76 o
   4  18   1       23.67       26.37      1.80 o
   1  19   1       26.35       26.83      1.57 o
   2  19   1       64.87       65.72      2.47 o
   3  19   1       11.21       12.54      1.22 o
   4  19   1        7.27        8.98      1.10 o
   1  20   1       33.77       31.92      1.76 o
   2  20   1       42.81       40.80      3.02 o
   3  20   1        5.33        5.55      0.99 o
   4  20   1        0.04        0.00      0.52 o
   1  21   1        6.00        5.42      0.98 o
   2  21   1        4.35        4.86      0.95 o
   3  21   1        4.57        3.76      0.89 o
   1  22   1       28.07       30.46      1.84 o
   2  22   1        0.89        0.57      1.31 o
   0   0   2     1806.32     1576.19     21.14 o
   2   0   2      926.70      894.64     10.17 o
   4   0   2      446.95      441.65      4.45 o
   6   0   2      162.21      160.25      2.76 o
   0   1   2     4683.38     4602.04     36.93 o
   1   1   2       46.97       48.46      0.57 o
   2   1   2       59.37       56.71      0.76 o
   3   1   2       44.24       41.82      0.63 o
   4   1   2      257.66      248.09      2.04 o
   5   1   2       19.31       18.46      0.53 o
   6   1   2       28.69       27.71      0.73 o
   7   1   2       29.70       31.68      0.91 o
   0   2   2     4480.50     4616.27     34.02 o
   1   2   2     3174.34     3098.40     19.83 o
   2   2   2      790.48      865.38      6.37 o
   3   2   2      118.60      126.45      1.09 o
   4   2   2       82.17       99.31      1.12 o
   5   2   2       84.87       85.39      1.12 o
   6   2   2       38.80       37.83      0.90 o
   7   2   2        6.56        6.91      0.53 o
   0   3   2     1696.06     1695.61     14.01 o
   1   3   2     2702.43     2829.98     19.29 o
   2   3   2      538.78      575.42      4.43 o
   3   3   2      166.88      176.14      1.40 o
   4   3   2       68.95       65.92      0.89 o
   5   3   2      172.99      160.69      1.73 o
   6   3   2       19.59       18.09      0.66 o
   7   3   2        6.22        6.84      0.53 o
   0   4   2      361.04      417.79      3.80 o
   1   4   2      893.09      855.95     11.10 o
   2   4   2      545.35      527.79      3.78 o
   3   4   2       14.90       18.91      0.40 o
   4   4   2       22.79       21.26      0.53 o
   5   4   2       12.30       12.64      0.50 o
   6   4   2       11.28       10.67      0.54 o
   7   4   2        1.92        2.08      0.38 o
   0   5   2      411.45      431.88      4.54 o
   1   5   2      261.27      259.78      2.24 o
   2   5   2      567.24      597.09      3.96 o
   3   5   2      113.45      117.85      1.12 o
   4   5   2      178.44      186.93      1.78 o
   5   5   2       10.25        9.49      0.44 o
   6   5   2       11.62       11.75      0.56 o
   7   5   2        1.87        1.96      0.37 o
   0   6   2      322.22      359.25      3.89 o
   1   6   2      426.43      424.88      3.15 o
   2   6   2      183.85      195.64      1.55 o
   3   6   2      109.61      107.27      1.07 o
   4   6   2       32.38       33.23      0.66 o
   5   6   2       28.82       27.74      0.67 o
   6   6   2        3.22        3.58      0.38 o
   7   6   2        3.05        2.91      0.50 o
   0   7   2      547.62      534.10      6.54 o
   1   7   2       18.72       22.10      0.37 o
   2   7   2      365.82      386.38      2.66 o
   3   7   2      109.59      112.73      1.43 o
   4   7   2        9.67        9.80      0.45 o
   5   7   2        7.65        7.25      0.41 o
   6   7   2       11.01       10.62      0.54 o
   7   7   2        5.79        5.53      0.50 o
   0   8   2     1681.77     1766.18     16.43 o
   1   8   2      395.17      427.41      2.62 o
   2   8   2      304.47      290.73      2.26 o
   3   8   2       94.40       95.63      1.18 o
   4   8   2        8.50        8.53      0.38 o
   5   8   2       43.95       44.36      0.86 o
   6   8   2       15.17       14.27      0.62 o
   7   8   2        7.58        7.83      0.55 o
   0   9   2     1491.04     1563.68     13.00 o
   1   9   2      107.14      116.31      0.99 o
   2   9   2       39.21       36.26      0.57 o
   3   9   2      254.96      244.59      2.21 o
   4   9   2       48.98       47.89      0.81 o
   5   9   2       20.40       21.99      0.63 o
   6   9   2        2.76        3.32      0.38 o
   7   9   2        0.57        0.66      0.33 o
   0  10   2       93.50      107.16      1.60 o
   1  10   2      400.12      422.25      2.64 o
   2  10   2       17.46       17.82      0.42 o
   3  10   2      183.75      178.07      1.66 o
   4  10   2       23.20       23.74      0.69 o
   5  10   2       10.40       10.43      0.48 o
   6  10   2        0.94        0.68      0.37 o
   0  11   2      122.04      131.62      1.85 o
   1  11   2      234.66      237.71      1.96 o
   2  11   2      143.70      143.39      1.34 o
   3  11   2       61.71       58.85      0.93 o
   4  11   2      125.25      125.81      1.73 o
   5  11   2       33.75       31.95      0.76 o
   6  11   2       16.63       16.24      0.67 o
   0  12   2      336.66      344.39      3.67 o
   1  12   2       17.10       16.39      0.50 o
   2  12   2       29.84       30.52      0.69 o
   3  12   2       26.81       23.82      0.81 o
   4  12   2      206.80      209.31      3.61 o
   5  12   2       16.29       13.76      0.55 o
   6  12   2        0.14        0.00      0.29 o
   0  13   2      339.15      328.15      3.58 o
   1  13   2       68.37       70.94      0.95 o
   2  13   2       28.03       25.94      0.66 o
   3  13   2       21.36       21.94      0.72 o
   4  13   2       62.99       62.56      1.74 o
   5  13   2        9.69        9.46      0.81 o
   6  13   2        2.39        2.36      0.54 o
   0  14   2       41.30       37.93      1.27 o
   1  14   2       11.30       10.17      0.41 o
   2  14   2      138.53      134.29      1.61 o
   3  14   2       28.20       28.78      0.83 o
   4  14   2       82.51       79.83      1.82 o
   5  14   2       14.57       12.50      0.89 o
   6  14   2        0.62        0.99      0.72 o
   0  15   2       41.29       42.68      1.07 o
   1  15   2       12.76       13.70      0.47 o
   2  15   2       26.59       27.43      0.71 o
   3  15   2       60.90       58.91      1.18 o
   4  15   2       54.72       58.34      2.15 o
   5  15   2        5.75        6.51      0.99 o
   0  16   2      213.81      206.85      2.70 o
   1  16   2        7.47        7.50      0.42 o
   2  16   2      126.77      114.43      1.63 o
   3  16   2       34.05       33.49      1.06 o
   4  16   2       20.82       18.24      1.34 o
   5  16   2        2.70        2.22      1.07 o
   0  17   2       66.33       70.74      1.78 o
   1  17   2       38.95       37.59      0.90 o
   2  17   2       34.72       31.08      0.90 o
   3  17   2       33.28       33.77      1.29 o
   4  17   2        4.30        3.22      0.78 o
   5  17   2       14.23       15.81      1.40 o
   0  18   2       43.23       41.58      1.53 o
   1  18   2       15.68       14.99      0.72 o
   2  18   2       54.56       52.38      1.18 o
   3  18   2        7.81        7.74      0.77 o
   4  18   2        3.87        5.05      1.05 o
   0  19   2      223.58      210.37      3.78 o
   1  19   2        7.21        7.45      0.63 o
   2  19   2        8.29        8.86      0.98 o
   3  19   2        2.06        2.23      0.68 o
   4  19   2       14.96       11.87      2.33 o
   0  20   2       12.89       15.58      1.07 o
   1  20   2       27.90       27.95      1.36 o
   2  20   2        0.39        1.02      0.52 o
   3  20   2        0.31        0.11      0.61 o
   0  21   2       54.03       54.93      3.53 o
   1  21   2        6.87        9.37      1.24 o
   2  21   2       10.92       13.21      1.39 o
   3  21   2        0.45        0.10      0.60 o
   0  22   2       10.78       11.66      1.87 o
   1  22   2        5.20        3.29      0.90 o
   2  22   2        0.45        0.89      1.06 o
   2   0   3      694.40      751.58      6.09 o
   4   0   3        9.12       11.15      0.62 o
   6   0   3        8.98        9.37      0.91 o
   1   1   3      512.58      514.92      3.40 o
   2   1   3      243.91      256.05      1.86 o
   3   1   3        4.73        6.02      0.31 o
   4   1   3       36.50       37.01      0.71 o
   5   1   3       24.90       23.74      0.65 o
   6   1   3       68.93       65.97      1.33 o
   7   1   3        2.91        2.66      0.43 o
   1   2   3      396.96      425.01      2.77 o
   2   2   3      115.99      110.03      0.98 o
   3   2   3       80.67       81.02      1.00 o
   4   2   3       17.11       17.43      0.51 o
   5   2   3      101.14       98.58      1.31 o
   6   2   3       15.36       16.81      0.65 o
   7   2   3        7.42        8.29      0.62 o
   1   3   3      375.23      409.78      2.82 o
   2   3   3      447.51      439.25      3.02 o
   3   3   3      433.95      417.95      2.86 o
   4   3   3       12.71       12.08      0.45 o
   5   3   3      188.95      189.66      1.93 o
   6   3   3       56.42       55.99      1.10 o
   7   3   3        5.94        6.24      0.53 o
   1   4   3      546.53      540.28      2.99 o
   2   4   3      624.88      612.33      3.80 o
   3   4   3      165.20      179.54      1.55 o
   4   4   3       63.16       63.95      0.95 o
   5   4   3      120.68      121.73      1.56 o
   6   4   3       11.64       12.38      0.59 o
   7   4   3        2.58        2.74      0.44 o
   1   5   3      434.81      430.46      2.81 o
   2   5   3      135.02      116.72      1.23 o
   3   5   3      109.12      105.74      1.15 o
   4   5   3      114.18      114.02      1.39 o
   5   5   3        5.60        6.15      0.47 o
   6   5   3       16.92       17.30      0.67 o
   7   5   3        8.25        7.00      0.55 o
   1   6   3      788.83      779.39      4.49 o
   2   6   3      856.75      891.37      5.56 o
   3   6   3      241.79      221.06      2.01 o
   4   6   3       42.24       43.36      0.82 o
   5   6   3       55.24       55.53      1.02 o
   6   6   3        8.08        7.72      0.51 o
   7   6   3        3.92        3.53      0.46 o
   1   7   3      170.68      200.60      1.52 o
   2   7   3      205.19      206.07      1.74 o
   3   7   3      226.43      222.20      1.70 o
   4   7   3       30.78       29.28      0.89 o
   5   7   3       14.43       13.96      0.57 o
   6   7   3       15.44       16.52      0.67 o
   7   7   3        5.28        6.11      0.58 o
   1   8   3        2.05        2.91      0.20 o
   2   8   3      120.76      124.97      1.26 o
   3   8   3       32.26       32.32      0.61 o
   4   8   3       23.98       21.36      0.61 o
   5   8   3       23.35       23.52      0.70 o
   6   8   3       36.22       37.25      0.93 o
   7   8   3        2.20        2.34      0.44 o
   1   9   3      125.07      127.16      1.33 o
   2   9   3       50.88       52.28      0.99 o
   3   9   3      107.68      111.85      1.17 o
   4   9   3       76.01       71.73      1.85 o
   5   9   3       85.69       85.05      1.65 o
   6   9   3        8.23        7.72      0.52 o
   1  10   3      182.10      203.57      1.85 o
   2  10   3      125.51      122.65      1.52 o
   3  10   3      131.95      135.37      1.54 o
   4  10   3       46.08       44.23      1.04 o
   5  10   3       44.65       44.79      1.02 o
   6  10   3        4.20        2.82      0.43 o
   1  11   3       11.69       13.72      0.47 o
   2  11   3        6.57        7.36      0.45 o
   3  11   3       53.14       49.86      0.97 o
   4  11   3       65.27       67.16      1.68 o
   5  11   3        5.14        4.82      0.64 o
   6  11   3        2.45        2.39      0.49 o
   1  12   3       19.36       19.86      0.54 o
   2  12   3      215.03      204.04      2.17 o
   3  12   3      210.86      203.73      2.39 o
   4  12   3      101.25       98.92      2.08 o
   5  12   3       19.66       17.44      1.04 o
   6  12   3        7.72        8.38      0.93 o
   1  13   3       22.05       20.70      0.57 o
   2  13   3      239.18      231.20      2.39 o
   3  13   3      309.81      306.37      2.96 o
   4  13   3        4.89        4.52      0.64 o
   5  13   3       30.10       33.92      1.35 o
   6  13   3        5.06        5.40      0.92 o
   1  14   3       22.44       20.68      0.59 o
   2  14   3       71.48       68.57      1.18 o
   3  14   3       56.08       59.56      1.14 o
   4  14   3        1.00        1.04      0.47 o
   5  14   3        2.42        2.46      0.64 o
   1  15   3        9.07        9.92      0.46 o
   2  15   3        8.48        7.99      0.62 o
   3  15   3       52.87       50.16      1.06 o
   4  15   3        9.27        8.50      0.80 o
   5  15   3        2.32        1.91      0.66 o
   1  16   3       28.58       24.64      0.66 o
   2  16   3       17.00       15.43      0.64 o
   3  16   3       31.15       29.81      0.85 o
   4  16   3       22.61       24.08      1.19 o
   5  16   3        6.42        4.96      0.86 o
   1  17   3       60.33       56.24      0.99 o
   2  17   3       21.74       21.61      0.99 o
   3  17   3       44.68       41.79      1.58 o
   4  17   3        2.96        3.03      0.88 o
   1  18   3       30.19       31.69      0.76 o
   2  18   3        6.39        7.08      0.60 o
   3  18   3       18.98       17.65      0.82 o
   4  18   3        4.02        3.39      0.94 o
   1  19   3       42.31       44.14      1.09 o
   2  19   3        2.23        2.49      0.46 o
   3  19   3        6.68        6.39      0.70 o
   1  20   3       39.23       36.21      1.19 o
   2  20   3        1.62        1.80      0.53 o
   3  20   3       10.82       12.38      1.58 o
   1  21   3       11.88       11.93      0.98 o
   2  21   3        9.04        9.85      0.94 o
   1  22   3        9.62       11.13      2.60 o
   0   0   4     1153.42     1234.77     13.87 o
   2   0   4      548.08      616.56      4.49 o
   4   0   4        1.59        1.40      0.36 o
   6   0   4        9.31        8.89      0.76 o
   0   1   4      448.26      407.41      3.47 o
   1   1   4      344.08      335.73      1.95 o
   2   1   4      326.06      348.08      1.99 o
   3   1   4       20.90       21.15      0.47 o
   4   1   4       11.17       13.32      0.51 o
   5   1   4       56.80       54.18      1.02 o
   6   1   4        7.08        7.50      0.57 o
   7   1   4        2.18        2.10      0.61 o
   0   2   4      305.81      304.37      2.72 o
   1   2   4        2.41        5.85      0.21 o
   2   2   4        9.54        8.26      0.46 o
   3   2   4       85.30       85.08      1.17 o
   4   2   4       33.10       32.99      0.74 o
   5   2   4        3.14        3.33      0.36 o
   6   2   4       13.27       14.67      0.64 o
   7   2   4        0.71        1.41      0.50 o
   0   3   4      233.54      235.99      2.12 o
   1   3   4      108.06       99.25      0.95 o
   2   3   4       44.36       43.72      0.56 o
   3   3   4       72.72       70.02      0.93 o
   4   3   4       22.86       21.29      0.63 o
   5   3   4       25.65       24.10      0.71 o
   6   3   4        0.10        0.12      0.28 o
   7   3   4        9.20        9.91      0.85 o
   0   4   4       52.37       50.52      0.79 o
   1   4   4      120.89      128.23      1.08 o
   2   4   4      369.48      381.82      2.49 o
   3   4   4       16.88       14.80      0.43 o
   4   4   4      222.69      208.08      2.05 o
   5   4   4       32.05       32.37      0.80 o
   6   4   4        9.75        8.88      0.57 o
   7   4   4        2.46        2.90      0.60 o
   0   5   4       62.54       63.56      0.95 o
   1   5   4      470.52      482.66      3.07 o
   2   5   4      257.86      264.10      2.08 o
   3   5   4        4.02        3.99      0.40 o
   4   5   4      176.67      170.49      1.91 o
   5   5   4       33.94       32.94      0.85 o
   6   5   4        5.48        5.62      0.50 o
   0   6   4      462.20      443.63      4.13 o
   1   6   4      158.05      161.09      1.32 o
   2   6   4      219.35      230.71      1.81 o
   3   6   4       15.73       17.14      0.48 o
   4   6   4      238.61      222.32      2.36 o
   5   6   4       45.21       44.82      1.11 o
   6   6   4       11.10       10.54      0.61 o
   0   7   4      395.81      369.32      4.03 o
   1   7   4      113.60      113.31      1.21 o
   2   7   4       99.42       98.55      1.12 o
   3   7   4       14.91       15.03      0.62 o
   4   7   4       56.71       56.82      1.24 o
   5   7   4       12.68       11.86      0.58 o
   6   7   4        6.16        5.77      0.50 o
   0   8   4      135.46      136.08      2.35 o
   1   8   4      130.22      120.83      1.37 o
   2   8   4        4.44        4.49      0.32 o
   3   8   4       20.92       19.68      0.60 o
   4   8   4       32.17       30.98      0.93 o
   5   8   4       20.63       23.86      0.92 o
   6   8   4        0.49        0.00      0.34 o
   0   9   4       58.19       54.87      1.46 o
   1   9   4      214.64      217.06      2.02 o
   2   9   4       13.11       13.97      0.54 o
   3   9   4       48.87       46.98      1.06 o
   4   9   4      113.68      105.35      1.93 o
   5   9   4       23.82       26.31      0.98 o
   6   9   4        5.22        4.88      0.57 o
   0  10   4      191.99      203.40      2.76 o
   1  10   4      313.78      310.21      2.61 o
   2  10   4      128.65      121.63      1.63 o
   3  10   4      119.47      109.24      1.68 o
   4  10   4       63.65       61.66      1.66 o
   5  10   4       56.71       60.46      2.53 o
   6  10   4       12.46       12.50      1.12 o
   0  11   4       97.01       83.65      1.65 o
   1  11   4       90.50       91.22      1.23 o
   2  11   4       95.45       94.01      1.34 o
   3  11   4       21.62       20.34      0.78 o
   4  11   4       62.50       62.36      1.71 o
   5  11   4        4.66        6.34      0.79 o
   6  11   4        9.01       11.92      1.15 o
   0  12   4       65.87       63.75      1.46 o
   1  12   4       26.84       27.05      0.69 o
   2  12   4       73.82       78.71      1.24 o
   3  12   4       23.67       22.77      0.82 o
   4  12   4       42.61       38.58      1.39 o
   5  12   4       15.58       15.31      1.05 o
   0  13   4       12.43       12.11      0.72 o
   1  13   4        2.16        2.23      0.31 o
   2  13   4        7.44        8.60      0.53 o
   3  13   4       32.32       31.03      0.94 o
   4  13   4       30.46       35.06      1.57 o
   5  13   4        4.34        3.93      0.74 o
   0  14   4       10.93       11.00      0.72 o
   1  14   4        6.81        7.41      0.45 o
   2  14   4       13.78       13.26      0.64 o
   3  14   4       18.29       19.84      0.81 o
   4  14   4       27.95       27.95      1.29 o
   5  14   4        9.50        8.02      0.87 o
   0  15   4       14.75       15.02      0.83 o
   1  15   4        7.83        8.01      0.47 o
   2  15   4       11.98       12.27      0.63 o
   3  15   4       15.29       15.51      0.85 o
   4  15   4       33.08       30.18      1.36 o
   5  15   4        3.69        3.46      0.71 o
   0  16   4       13.10       11.82      0.95 o
   1  16   4       41.56       35.79      0.84 o
   2  16   4        9.84        8.65      0.56 o
   3  16   4       23.19       22.74      0.89 o
   4  16   4       19.88       19.94      1.18 o
   0  17   4        9.00        6.62      0.65 o
   1  17   4       15.57       15.31      0.62 o
   2  17   4        1.93        1.78      0.42 o
   3  17   4        3.99        3.61      0.54 o
   4  17   4        3.61        4.24      0.71 o
   0  18   4       66.46       60.18      1.57 o
   1  18   4        5.45        6.24      0.47 o
   2  18   4        2.24        1.90      0.42 o
   3  18   4        2.45        2.69      0.49 o
   0  19   4        2.31        2.58      0.57 o
   1  19   4        8.31        9.05      0.55 o
   2  19   4        3.85        3.81      0.51 o
   3  19   4        0.12        0.27      0.51 o
   0  20   4       59.37       59.71      1.82 o
   1  20   4        2.09        1.69      0.41 o
   2  20   4       20.84       24.37      1.11 o
   0  21   4       10.15       13.97      2.49 o
   1  21   4        1.56        1.30      0.51 o
   2   0   5       13.93       16.17      0.58 o
   4   0   5        2.91        3.16      0.48 o
   6   0   5        8.75        9.36      0.84 o
   1   1   5       73.58       71.91      0.80 o
   2   1   5        7.16        6.47      0.27 o
   3   1   5       93.02       87.46      1.05 o
   4   1   5        9.73       10.43      0.51 o
   5   1   5       10.32        9.14      0.53 o
   6   1   5        5.23        5.77      0.50 o
   1   2   5      275.60      292.35      1.72 o
   2   2   5       68.67       65.65      0.85 o
   3   2   5      110.52      102.36      1.09 o
   4   2   5        1.33        1.04      0.27 o
   5   2   5       26.75       26.98      0.81 o
   6   2   5        0.03        0.51      0.33 o
   1   3   5      110.09      103.51      0.93 o
   2   3   5        8.98       10.57      0.35 o
   3   3   5       78.52       68.48      0.87 o
   4   3   5        4.03        3.15      0.35 o
   5   3   5        8.12        8.45      0.53 o
   6   3   5        9.88       11.14      0.63 o
   1   4   5       79.08       77.34      0.79 o
   2   4   5      117.92      112.72      1.21 o
   3   4   5      112.82      102.01      1.32 o
   4   4   5        9.11        6.91      0.42 o
   5   4   5        8.91        9.11      0.54 o
   6   4   5       18.34       18.13      0.79 o
   1   5   5       21.54       20.38      0.50 o
   2   5   5       17.65       19.31      0.83 o
   3   5   5       52.71       51.81      0.92 o
   4   5   5       13.18       14.45      0.55 o
   5   5   5      111.53      111.56      1.68 o
   6   5   5        7.05        8.52      0.60 o
   1   6   5       23.68       21.22      0.62 o
   2   6   5        2.24        2.86      0.31 o
   3   6   5       78.28       82.05      1.25 o
   4   6   5       43.27       43.01      1.02 o
   5   6   5       10.83       11.33      0.74 o
   6   6   5       14.16       16.44      0.83 o
   1   7   5       64.44       61.89      0.99 o
   2   7   5       33.13       34.56      0.85 o
   3   7   5      269.55      261.02      2.89 o
   4   7   5       44.08       46.97      1.09 o
   5   7   5       73.89       69.44      1.65 o
   6   7   5       27.09       27.81      1.44 o
   1   8   5      103.39       89.99      1.24 o
   2   8   5       19.35       19.26      0.65 o
   3   8   5       99.32       94.60      1.60 o
   4   8   5       20.07       21.16      0.93 o
   5   8   5       12.87       13.92      1.22 o
   6   8   5       22.49       22.81      1.37 o
   1   9   5      261.68      254.56      2.37 o
   2   9   5      204.43      201.60      2.16 o
   3   9   5       68.65       65.68      1.34 o
   4   9   5       37.21       36.99      1.17 o
   5   9   5       29.67       29.88      1.37 o
   1  10   5       60.93       57.31      1.02 o
   2  10   5       36.37       38.20      0.89 o
   3  10   5       43.64       43.83      1.12 o
   4  10   5       43.99       42.03      1.27 o
   5  10   5        1.19        1.11      0.63 o
   1  11   5        9.74        9.63      0.50 o
   2  11   5      129.46      126.24      1.82 o
   3  11   5       85.28       80.65      1.54 o
   4  11   5        0.04        0.27      0.41 o
   5  11   5        0.18        0.02      0.49 o
   1  12   5       49.29       50.77      0.98 o
   2  12   5       44.23       45.04      0.94 o
   3  12   5        0.97        0.52      0.35 o
   4  12   5        2.89        2.91      0.55 o
   5  12   5        2.29        3.12      0.89 o
   1  13   5       18.72       19.42      0.68 o
   2  13   5      124.82      114.63      1.65 o
   3  13   5        5.89        6.49      0.59 o
   4  13   5        1.49        1.63      0.53 o
   5  13   5        5.25        5.36      0.88 o
   1  14   5       22.10       21.48      0.72 o
   2  14   5       35.73       33.20      0.90 o
   3  14   5       27.82       27.54      1.01 o
   4  14   5       17.74       17.39      1.00 o
   1  15   5       30.93       30.67      0.83 o
   2  15   5        8.28        8.51      0.61 o
   3  15   5        5.57        4.79      0.59 o
   4  15   5       10.53       13.35      0.90 o
   1  16   5        1.83        1.22      0.35 o
   2  16   5        1.26        1.98      0.42 o
   3  16   5        7.78        7.93      0.70 o
   1  17   5        4.61        4.91      0.47 o
   2  17   5        0.49        1.29      0.39 o
   3  17   5        4.24        4.29      0.57 o
   1  18   5       13.06       13.94      0.67 o
   2  18   5       15.22       15.93      0.86 o
   1  19   5        5.41        6.29      0.52 o
   0   0   6       36.65       37.27      1.41 o
   2   0   6        7.68        6.93      0.59 o
   4   0   6       81.14       74.02      1.80 o
   6   0   6       20.00       23.21      1.36 o
   0   1   6       91.55       96.02      1.27 o
   1   1   6       13.75       15.34      0.37 o
   2   1   6       17.65       19.02      0.46 o
   3   1   6       19.59       18.74      0.53 o
   4   1   6       12.68       12.32      0.60 o
   5   1   6        2.35        1.99      0.38 o
   6   1   6        1.28        1.85      0.43 o
   0   2   6       93.22       90.52      1.33 o
   1   2   6       21.97       21.24      0.50 o
   2   2   6       20.25       19.10      0.54 o
   3   2   6       13.36       11.77      0.43 o
   4   2   6       37.12       32.17      0.79 o
   5   2   6        9.71        8.65      0.57 o
   0   3   6      107.62      115.15      1.54 o
   1   3   6       42.39       43.77      0.88 o
   2   3   6        1.45        1.56      0.26 o
   3   3   6       14.07       14.45      0.59 o
   4   3   6       17.79       15.73      0.64 o
   5   3   6        4.64        4.24      0.49 o
   0   4   6      380.26      369.20      3.89 o
   1   4   6        0.42        0.50      0.20 o
   2   4   6       38.39       36.41      0.76 o
   3   4   6        1.58        1.51      0.29 o
   4   4   6       53.96       51.98      1.11 o
   5   4   6        0.70        0.82      0.37 o
   0   5   6       90.35       84.73      2.07 o
   1   5   6      130.23      131.35      1.56 o
   2   5   6       38.92       37.67      0.87 o
   3   5   6        2.47        2.16      0.33 o
   4   5   6       26.93       25.12      0.83 o
   5   5   6        3.40        2.45      0.49 o
   0   6   6      256.33      234.88      3.22 o
   1   6   6       20.00       21.94      0.72 o
   2   6   6       18.94       18.33      0.72 o
   3   6   6        3.48        4.05      0.45 o
   4   6   6       30.27       28.21      1.05 o
   5   6   6        0.61        0.34      0.43 o
   0   7   6      673.30      645.90      6.68 o
   1   7   6       56.73       57.87      1.04 o
   2   7   6       54.36       58.25      1.36 o
   3   7   6       34.64       33.89      1.00 o
   4   7   6       49.07       49.25      1.38 o
   5   7   6       16.61       19.57      1.18 o
   0   8   6       35.40       36.77      1.21 o
   1   8   6       74.87       74.18      1.20 o
   2   8   6       16.57       16.80      0.67 o
   3   8   6        3.39        2.34      0.43 o
   4   8   6       13.89       12.43      0.83 o
   5   8   6        0.40        0.28      0.50 o
   0   9   6       95.35       93.98      1.95 o
   1   9   6       90.19       90.41      1.35 o
   2   9   6      122.50      125.47      1.72 o
   3   9   6       17.81       15.68      0.78 o
   4   9   6        1.58        0.66      0.45 o
   5   9   6        9.67        7.44      1.09 o
   0  10   6       21.92       23.20      1.04 o
   1  10   6       12.34       13.23      0.60 o
   2  10   6       42.06       41.08      0.98 o
   3  10   6       34.10       38.63      1.11 o
   4  10   6       10.96       10.39      0.74 o
   0  11   6       32.97       34.10      1.45 o
   1  11   6        9.27        8.62      0.62 o
   2  11   6       14.66       16.44      0.71 o
   3  11   6       58.05       55.70      1.35 o
   4  11   6        1.12        0.76      0.46 o
   0  12   6       15.14       15.52      0.92 o
   1  12   6        0.46        0.59      0.29 o
   2  12   6       64.86       62.30      1.29 o
   3  12   6        4.13        5.55      0.61 o
   4  12   6       13.63       14.23      0.82 o
   0  13   6        6.37        6.20      0.69 o
   1  13   6        7.45        7.57      0.52 o
   2  13   6        3.20        3.81      0.49 o
   3  13   6        1.30        1.56      0.44 o
   4  13   6       10.28       10.45      1.04 o
   0  14   6       28.34       28.54      1.23 o
   1  14   6        9.48        8.95      0.57 o
   2  14   6        1.34        0.92      0.41 o
   3  14   6       11.87       11.89      0.78 o
   0  15   6        2.37        3.21      0.63 o
   1  15   6        8.50        8.17      0.58 o
   2  15   6        5.32        6.92      0.62 o
   3  15   6        6.63        5.50      1.07 o
   0  16   6       17.61       20.81      1.13 o
   1  16   6        7.09        8.12      0.56 o
   2  16   6       22.07       21.65      1.05 o
   0  17   6        5.76        6.74      0.76 o
   1  17   6        6.31        6.11      0.56 o
   2   0   7       47.61       45.23      1.94 o
   4   0   7       16.94       16.17      0.99 o
   1   1   7       39.49       40.83      0.80 o
   2   1   7       21.33       21.81      0.62 o
   3   1   7       60.20       58.21      1.18 o
   4   1   7        3.41        3.35      0.45 o
   5   1   7        1.69        0.85      0.45 o
   1   2   7      146.26      144.30      1.54 o
   2   2   7        8.55        7.96      0.46 o
   3   2   7       32.37       31.49      0.82 o
   4   2   7        2.65        2.27      0.40 o
   5   2   7        3.62        3.69      0.66 o
   1   3   7       29.62       30.17      0.76 o
   2   3   7       38.14       38.08      0.83 o
   3   3   7        6.93        5.68      0.45 o
   4   3   7        2.54        2.11      0.39 o
   5   3   7       14.00       16.94      1.11 o
   1   4   7       48.31       45.42      0.93 o
   2   4   7        9.80        9.65      0.59 o
   3   4   7        0.07        0.00      0.28 o
   4   4   7        8.77        8.89      0.63 o
   1   5   7       10.40       10.82      0.57 o
   2   5   7       15.11       15.61      0.67 o
   3   5   7        7.54        7.90      0.60 o
   4   5   7        8.02        9.48      0.70 o
   1   6   7       18.29       20.11      0.94 o
   2   6   7       59.09       58.17      1.25 o
   3   6   7       17.50       18.42      0.85 o
   4   6   7        4.81        4.41      0.61 o
   1   7   7      224.48      223.07      2.47 o
   2   7   7        6.33        7.49      0.57 o
   3   7   7        3.48        3.65      0.51 o
   4   7   7       11.89       11.87      0.85 o
   1   8   7       17.27       18.85      0.75 o
   2   8   7        9.88       10.45      0.66 o
   3   8   7       46.83       45.76      1.25 o
   4   8   7        4.89        5.71      0.68 o
   1   9   7       43.77       44.32      1.16 o
   2   9   7       16.65       17.66      0.81 o
   3   9   7       34.35       31.69      1.10 o
   4   9   7        1.01        0.39      0.51 o
   1  10   7        1.99        1.48      0.37 o
   2  10   7       38.48       37.35      1.09 o
   3  10   7        5.41        5.21      0.60 o
   1  11   7       35.95       37.26      1.00 o
   2  11   7        1.84        1.53      0.49 o
   3  11   7       30.62       33.26      1.15 o
   1  12   7        0.08        0.70      0.36 o
   2  12   7       19.33       17.93      0.94 o
   3  12   7        2.92        4.77      0.76 o
   1  13   7        9.33        9.80      0.64 o
   2  13   7        5.84        7.42      0.71 o
   1  14   7       14.32       15.91      0.78 o
   2  14   7        6.66        7.87      0.91 o
   1  15   7        4.12        4.09      0.74 o
   0   0   8       59.56       60.17      2.54 o
   2   0   8      104.79      101.23      3.40 o
   0   1   8       48.11       52.79      2.43 o
   1   1   8       16.73       14.92      0.84 o
   2   1   8        5.12        5.51      0.54 o
   3   1   8       13.21       13.67      0.82 o
   0   2   8       27.41       24.61      1.83 o
   1   2   8       12.40       11.10      0.78 o
   2   2   8       10.12       10.06      0.93 o
   3   2   8       10.05        8.88      0.68 o
   0   3   8        6.93        7.41      0.94 o
   1   3   8       18.08       18.66      0.87 o
   2   3   8        6.82        7.02      0.59 o
   3   3   8        8.76       10.50      0.73 o
   0   4   8      122.61      129.43      2.68 o
   1   4   8       46.07       45.35      1.00 o
   2   4   8        3.81        3.53      0.51 o
   3   4   8        3.99        3.07      0.52 o
   0   5   8      162.76      177.94      3.27 o
   1   5   8       19.46       23.11      0.83 o
   2   5   8        4.71        5.26      0.54 o
   3   5   8       14.55       14.30      1.29 o
   0   6   8       43.50       45.18      1.61 o
   1   6   8       11.00       11.25      0.68 o
   2   6   8        1.51        1.25      0.41 o
   3   6   8        2.25        1.81      0.45 o
   0   7   8       41.33       52.37      1.75 o
   1   7   8        1.36        2.02      0.42 o
   2   7   8        4.20        3.31      0.51 o
   3   7   8        5.81        7.11      0.74 o
   0   8   8        4.98        8.00      0.88 o
   1   8   8       11.84       11.45      0.70 o
   2   8   8        3.80        3.46      0.50 o
   0   9   8       50.70       52.27      1.62 o
   1   9   8        4.96        6.42      0.57 o
   2   9   8       12.32       10.50      0.77 o
   0  10   8        5.57        7.28      0.94 o
   1  10   8        1.34        0.75      0.39 o
   2  10   8       24.10       24.30      1.33 o
   0  11   8       12.92       16.00      1.16 o
   1  11   8        4.79        4.60      0.74 o
   1   1   9       19.39       18.98      1.62 o
   1   2   9       18.37       19.55      1.28 o
   1   3   9        9.82        9.72      0.92 o
 
